# Supplementary material for: A Small Molecule Targeting Human MEK1/2 Enhances ERK and p38 Phosphorylation under Oxidative Stress or with Phenothiazines
Source: Life (Basel). 2021 Mar 31;11(4):297. doi: 10.3390/life11040297 (PMC8066054; doi:10.3390/life11040297)
Supplement: Supplementary file 1 [file life-11-00297-s001.zip]

Archive with 2 entries (2 files):
- life-1140876 supp.pdf
- Supplementary File S1 qPCR data.xlsx
