# Supplementary material for: A Small Molecule Targeting Human MEK1/2 Enhances ERK and p38 Phosphorylation under Oxidative Stress or with Phenothiazines
Source: Life (Basel). 2021 Mar 31;11(4):297. doi: 10.3390/life11040297 (PMC8066054; doi:10.3390/life11040297)
Supplement: Supplementary file 1 [file life-11-00297-s001.zip › Supplementary File S1 qPCR data.xlsx]

## Sheet: BAX vs ACTB (I)
	25.07.2016									2016-08-08
Well group	RNA A	BAX	treshold =	11						Well group	RNA B		ACTB - reference			treshold =	20
Well	Fluor	Target	Content	Sample	Cq	Starting Quantity (SQ)				Well	Fluor	Target	Content	Sample	Cq	Starting Quantity (SQ)
A03	SYBR		Unkn		52.398					A01	SYBR		Unkn		25.9293
A04	SYBR		Unkn		51.01					A02	SYBR		Unkn		24.931
B03	SYBR		Unkn		53.5746					B01	SYBR		Unkn		25.8501
C03	SYBR		Unkn		52.0548					C01	SYBR		Unkn		24.242
D03	SYBR		Unkn		51.503					D01	SYBR		Unkn		23.6198
E03	SYBR		Unkn		53.0916					E01	SYBR		Unkn		27.9398
F03	SYBR		Unkn		53.0441					F01	SYBR		Unkn		28.3205
G03	SYBR		Unkn		54.0853					G01	SYBR		Unkn		28.7566
H03	SYBR		Unkn		51.2998					H01	SYBR		Unkn		27.4071
K (expression) = Treshold gene/Treshold control
	K =	0.55
Ct is simmilar to Cq
		BAX - target	ACTB - reference
	24h incubation
			p6	dCt	ddCt	fold diff in expression
	control	52.398	25.9293	26.4687	0	1
	sorbitol	51.01	24.931	26.079	-0.389701	1.31012
Medium + DMSO as a control	chlorpromazine	53.5746	25.8501	27.7245	1.25582	0.418755
	fluphenazine	52.0548	24.242	27.8128	1.34409	0.393902
	thioridazine	51.503	23.6198	27.8832	1.41454	0.375128
	chlorpromazine+INR	53.0916	27.9398	25.1517	-1.31697	2.49143
	fluphenazine +INR	53.0441	28.3205	24.7236	-1.74506	3.3521
	thioridazine + INR	54.0853	28.7566	25.3288	-1.13992	2.20369
	INR	51.2998	27.4071	23.8927	-2.57597	5.96271
		BAX - target	ACTB - reference
	24h incubation
				dCt	ddCt	fold diff in expression
	control	52.398	25.9293	26.4687
	sorbitol	51.01	24.931	26.079
drug as a control	chlorpromazine	53.5746	25.8501	27.7245	0	1
	fluphenazine	52.0548	24.242	27.8128	0	1
	thioridazine	51.503	23.6198	27.8832	0	1
	chlorpromazine+INR	53.0916	27.9398	25.1517	-2.57279	5.94961
	fluphenazine +INR	53.0441	28.3205	24.7236	-3.08915	8.50997
	thioridazine + INR	54.0853	28.7566	25.3288	-2.55446	5.87449
	INR	51.2998	27.4071	23.8927	-2.57597	5.96271
		BAX - target	ACTB - reference
	24h incubation
				dCt	ddCt	fold diff in expression
	control	52.398	25.9293	26.4687
	sorbitol	51.01	24.931	26.079
INR as a control	chlorpromazine	53.5746	25.8501	27.7245
	fluphenazine	52.0548	24.242	27.8128
	thioridazine	51.503	23.6198	27.8832
	chlorpromazine+INR	53.0916	27.9398	25.1517	1.25899	0.417835
	fluphenazine +INR	53.0441	28.3205	24.7236	0.830904	0.562177
	thioridazine + INR	54.0853	28.7566	25.3288	1.43605	0.369578
	INR	51.2998	27.4071	23.8927	0	1

## Sheet: BAX vs ACTB (II)
	25.08.2016									2016-08-08
Well group	RNA A	BAX	treshold =	11						Well group	RNA B		ACTB - reference			treshold =	20
Well	Fluor	Target	Content	Sample	Cq	Starting Quantity (SQ)				Well	Fluor	Target	Content	Sample	Cq	Starting Quantity (SQ)
A07	SYBR		Unkn		35.238					A07	SYBR		Unkn		29.0153
B07	SYBR		Unkn		30.8969					B07	SYBR		Unkn		25.1231
C07	SYBR		Unkn		33.235					C07	SYBR		Unkn		26.3162
D07	SYBR		Unkn		36.8013					D07	SYBR		Unkn		27.0096
E07	SYBR		Unkn		38.3796					E07	SYBR		Unkn		30.267
F07	SYBR		Unkn		37.1219					F07	SYBR		Unkn		32.4026
G07	SYBR		Unkn		37.5631					G07	SYBR		Unkn		33.2688
H07	SYBR		Unkn		37.14					H07	SYBR		Unkn		32.8943
A08	SYBR		Unkn		37.425					A08	SYBR		Unkn		34.5462
K (expression) = Treshold gene/Treshold control
	K =	0.55
Ct is simmilar to Cq
		BAX - target	ACTB - reference
	24h incubation
				dCt	ddCt	fold diff in expression
	control	35.238	29.0153	6.2227	0	1
	sorbitol	30.8969	25.1231	5.77384	-0.448861	1.36496
Medium + DMSO as a control	chlorpromazine	33.235	26.3162	6.91875	0.69605	0.61726
	fluphenazine	36.8013	27.0096	9.79172	3.56902	0.0842594
	thioridazine	38.3796	30.267	8.11263	1.88992	0.269821
	chlorpromazine+INR	37.1219	32.4026	4.71927	-1.50343	2.83516
	fluphenazine +INR	37.5631	33.2688	4.29431	-1.92839	3.80631
	thioridazine + INR	37.14	32.8943	4.24563	-1.97707	3.93694
	INR	37.425	34.5462	2.8788	-3.3439	10.1535
		BAX - target	ACTB - reference
	24h incubation
				dCt	ddCt	fold diff in expression
	control	35.238	29.0153	6.2227
	sorbitol	30.8969	25.1231	5.77384
drug as a control	chlorpromazine	33.235	26.3162	6.91875	0	1
	fluphenazine	36.8013	27.0096	9.79172	0	1
	thioridazine	38.3796	30.267	8.11263	0	1
	chlorpromazine+INR	37.1219	32.4026	4.71927	-2.19948	4.59314
	fluphenazine +INR	37.5631	33.2688	4.29431	-5.49741	45.1738
	thioridazine + INR	37.14	32.8943	4.24563	-3.867	14.5909
	INR	37.425	34.5462	2.8788	-3.3439	10.1535
		BAX - target	ACTB - reference
	24h incubation
				dCt	ddCt	fold diff in expression
	control	35.238	29.0153	6.2227
	sorbitol	30.8969	25.1231	5.77384
INR as a control	chlorpromazine	33.235	26.3162	6.91875
	fluphenazine	36.8013	27.0096	9.79172
	thioridazine	38.3796	30.267	8.11263
	chlorpromazine+INR	37.1219	32.4026	4.71927	1.84047	0.279231
	fluphenazine +INR	37.5631	33.2688	4.29431	1.41551	0.374878
	thioridazine + INR	37.14	32.8943	4.24563	1.36683	0.387743
	INR	37.425	34.5462	2.8788	0	1

## Sheet: BAX vs ACTB (III)
	25.08.2016									2016-08-08
Well group	RNA A	BAX	treshold =	11						Well group	RNA B		ACTB - reference			treshold =	20
Well	Fluor	Target	Content	Sample	Cq	Starting Quantity (SQ)				Well	Fluor	Target	Content	Sample	Cq	Starting Quantity (SQ)
B08	SYBR		Unkn		31.2769					A09	SYBR		Unkn		27.1095
C08	SYBR		Unkn		30.1803					B09	SYBR		Unkn		26.3398
D08	SYBR		Unkn		32.0951					C09	SYBR		Unkn		25.8044
E08	SYBR		Unkn		29.8646					D09	SYBR		Unkn		25.1667
F08	SYBR		Unkn		29.4655					E09	SYBR		Unkn		24.2879
G08	SYBR		Unkn		29.9414					F09	SYBR		Unkn		26.5582
H08	SYBR		Unkn		30.3967					G09	SYBR		Unkn		27.7666
C11	SYBR		Unkn		32.138					H09	SYBR		Unkn		26.8402
D11	SYBR		Unkn		30.4454					A10	SYBR		Unkn		27.0922
K (expression) = Treshold gene/Treshold control
	K =	0.55
Ct is simmilar to Cq
		BAX - target	ACTB - reference
	24h incubation
				dCt	ddCt	fold diff in expression
	control	31.2769	27.1095	4.16734	0	1
	sorbitol	30.1803	26.3398	3.84044	-0.326897	1.25431
Medium + DMSO as a control	chlorpromazine	32.0951	25.8044	6.29066	2.12332	0.229517
	fluphenazine	29.8646	25.1667	4.69782	0.530485	0.692322
	thioridazine	29.4655	24.2879	5.17763	1.0103	0.496443
	chlorpromazine+INR	29.9414	26.5582	3.38316	-0.784175	1.72211
	fluphenazine +INR	30.3967	27.7666	2.63006	-1.53728	2.90247
	thioridazine + INR	32.138	26.8402	5.29785	1.13052	0.456752
	INR	30.4454	27.0922	3.35319	-0.814151	1.75826
		BAX - target	ACTB - reference
	24h incubation
				dCt	ddCt	fold diff in expression
	control	31.2769	27.1095	4.16734
	sorbitol	30.1803	26.3398	3.84044
drug as a control	chlorpromazine	32.0951	25.8044	6.29066	0	1
	fluphenazine	29.8646	25.1667	4.69782	0	1
	thioridazine	29.4655	24.2879	5.17763	0	1
	chlorpromazine+INR	29.9414	26.5582	3.38316	-2.9075	7.50317
	fluphenazine +INR	30.3967	27.7666	2.63006	-2.06777	4.19237
	thioridazine + INR	32.138	26.8402	5.29785	0.120218	0.920049
	INR	30.4454	27.0922	3.35319	-0.814151	1.75826
		BAX - target	ACTB - reference
	24h incubation
				dCt	ddCt	fold diff in expression
	control	31.2769	27.1095	4.16734
	sorbitol	30.1803	26.3398	3.84044
INR as a control	chlorpromazine	32.0951	25.8044	6.29066
	fluphenazine	29.8646	25.1667	4.69782
	thioridazine	29.4655	24.2879	5.17763
	chlorpromazine+INR	29.9414	26.5582	3.38316	0.0299753	0.979437
	fluphenazine +INR	30.3967	27.7666	2.63006	-0.72313	1.65076
	thioridazine + INR	32.138	26.8402	5.29785	1.94467	0.259775
	INR	30.4454	27.0922	3.35319	0	1

## Sheet: Tp53 vs ACTB (I)
	28.07.2016									2016-08-08
Well group	RNA A	Tp53	treshold =	69						Well group	RNA B		ACTB - reference			treshold =	20
Well	Fluor	Target	Content	Sample	Cq	Starting Quantity (SQ)				Well	Fluor	Target	Content	Sample	Cq	Starting Quantity (SQ)
A03	SYBR		Unkn		30.4538					A01	SYBR		Unkn		25.9293
A04	SYBR		Unkn		31.6436					A02	SYBR		Unkn		21.9229
B03	SYBR		Unkn		29.7172					B01	SYBR		Unkn		20.1991
C03	SYBR		Unkn		31.6292					C01	SYBR		Unkn		22.252
D03	SYBR		Unkn		31.6989					D01	SYBR		Unkn		24.5908
E03	SYBR		Unkn		29.995					E01	SYBR		Unkn		25.6798
F03	SYBR		Unkn		31.9794					F01	SYBR		Unkn		28.6945
G03	SYBR		Unkn		29.7366					G01	SYBR		Unkn		25.9996
H03	SYBR		Unkn		32.0549					H01	SYBR		Unkn		29.5661
K (expression) = Treshold gene/Treshold control
	K =	3.45
Ct is simmilar to Cq
		Tp53 - target	ACTB - reference
	24h incubation
				dCt	ddCt	fold diff in expression
	control	30.4538	25.9293	4.52446	0	1
	sorbitol	31.6436	21.9229	9.7207	5.19625	0.0272755
Medium + DMSO as a control	chlorpromazine	29.7172	20.1991	9.51809	4.99363	0.0313882
	fluphenazine	31.6292	22.252	9.37722	4.85276	0.0346077
	thioridazine	31.6989	24.5908	7.1081	2.58365	0.166819
	chlorpromazine+INR	29.995	25.6798	4.31514	-0.209319	1.15614
	fluphenazine +INR	31.9794	28.6945	3.28487	-1.23959	2.36131
	thioridazine + INR	29.7366	25.9996	3.73703	-0.787427	1.72599
	INR	32.0549	29.5661	2.48882	-2.03564	4.10004
		Tp53 - target	ACTB - reference
	24h incubation
				dCt	ddCt	fold diff in expression
	control	30.4538	25.9293	4.52446
	sorbitol	31.6436	21.9229	9.7207
drug as a control	chlorpromazine	29.7172	20.1991	9.51809	0	1
	fluphenazine	31.6292	22.252	9.37722	0	1
	thioridazine	31.6989	24.5908	7.1081	0	1
	chlorpromazine+INR	29.995	25.6798	4.31514	-5.20295	36.8336
	fluphenazine +INR	31.9794	28.6945	3.28487	-6.09235	68.2307
	thioridazine + INR	29.7366	25.9996	3.73703	-3.37107	10.3465
	INR	32.0549	29.5661	2.48882	-2.03564	4.10004
		Tp53 - target	ACTB - reference
	24h incubation
				dCt	ddCt	fold diff in expression
	control	30.4538	25.9293	4.52446
	sorbitol	31.6436	21.9229	9.7207
INR as a control	chlorpromazine	29.7172	20.1991	9.51809
	fluphenazine	31.6292	22.252	9.37722
	thioridazine	31.6989	24.5908	7.1081
	chlorpromazine+INR	29.995	25.6798	4.31514	1.82632	0.281983
	fluphenazine +INR	31.9794	28.6945	3.28487	0.796053	0.575923
	thioridazine + INR	29.7366	25.9996	3.73703	1.24821	0.42097
	INR	32.0549	29.5661	2.48882	0	1

## Sheet: Tp53 vs ACTB (II)
	28.07.2016									2016-08-08
Well group	RNA A	Tp53	treshold =	69						Well group	RNA B		ACTB - reference			treshold =	20
Well	Fluor	Target	Content	Sample	Cq	Starting Quantity (SQ)				Well	Fluor	Target	Content	Sample	Cq	Starting Quantity (SQ)
A09	SYBR		Unkn		29.0034					A07	SYBR		Unkn		29.0153
B09	SYBR		Unkn		30.076					B07	SYBR		Unkn		25.1231
C09	SYBR		Unkn		30.701					C07	SYBR		Unkn		26.3162
D09	SYBR		Unkn		31.2695					D07	SYBR		Unkn		27.0096
E09	SYBR		Unkn		31.877					E07	SYBR		Unkn		30.267
F09	SYBR		Unkn		31.439					F07	SYBR		Unkn		32.6026
G09	SYBR		Unkn		31.065					G07	SYBR		Unkn		33.2688
H09	SYBR		Unkn		31.1158					H07	SYBR		Unkn		32.8943
A10	SYBR		Unkn		31.5089					A08	SYBR		Unkn		34.5462
K (expression) = Treshold gene/Treshold control
	K =	3.45
Ct is simmilar to Cq
		Tp53 - target	ACTB - reference
	24h incubation
				dCt	ddCt	fold diff in expression
	control	29.0034	29.0153	-0.011955	0	1
	sorbitol	30.076	25.1231	4.95291	4.96486	0.0320204
Medium + DMSO as a control	chlorpromazine	30.701	26.3162	4.38474	4.3967	0.0474747
	fluphenazine	31.2695	27.0096	4.25991	4.27187	0.0517654
	thioridazine	31.877	30.267	1.61	1.62195	0.324895
	chlorpromazine+INR	31.439	32.6026	-1.16357	-1.15162	2.22163
	fluphenazine +INR	31.065	33.2688	-2.2038	-2.19185	4.5689
	thioridazine + INR	31.1158	32.8943	-1.77854	-1.76659	3.40248
	INR	31.5089	34.5462	-3.03732	-3.02537	8.1419
		Tp53 - target	ACTB - reference
	24h incubation
				dCt	ddCt	fold diff in expression
	control	29.0034	29.0153	-0.011955
	sorbitol	30.076	25.1231	4.95291
drug as a control	chlorpromazine	30.701	26.3162	4.38474	0	1
	fluphenazine	31.2695	27.0096	4.25991	0	1
	thioridazine	31.877	30.267	1.61	0	1
	chlorpromazine+INR	31.439	32.6026	-1.16357	-5.54831	46.796
	fluphenazine +INR	31.065	33.2688	-2.2038	-6.46371	88.2616
	thioridazine + INR	31.1158	32.8943	-1.77854	-3.38854	10.4725
	INR	31.5089	34.5462	-3.03732	-3.02537	8.1419
		Tp53 - target	ACTB - reference
	24h incubation
				dCt	ddCt	fold diff in expression
	control	29.0034	29.0153	-0.011955
	sorbitol	30.076	25.1231	4.95291
INR as a control	chlorpromazine	30.701	26.3162	4.38474
	fluphenazine	31.2695	27.0096	4.25991
	thioridazine	31.877	30.267	1.61
	chlorpromazine+INR	31.439	32.6026	-1.16357	1.87375	0.272863
	fluphenazine +INR	31.065	33.2688	-2.2038	0.83352	0.561158
	thioridazine + INR	31.1158	32.8943	-1.77854	1.25878	0.417898
	INR	31.5089	34.5462	-3.03732	0	1

## Sheet: Tp53 vs ACTB (III)
	28.07.2016									2016-08-08
Well group	RNA A	Tp53	treshold =	69						Well group	RNA B		ACTB - reference			treshold =	20
Well	Fluor	Target	Content	Sample	Cq	Starting Quantity (SQ)				Well	Fluor	Target	Content	Sample	Cq	Starting Quantity (SQ)
B10	SYBR		Unkn		27.1786					A09	SYBR		Unkn		27.1095
C10	SYBR		Unkn		31.9942					B09	SYBR		Unkn		26.3398
D10	SYBR		Unkn		32.1163					C09	SYBR		Unkn		25.8044
E10	SYBR		Unkn		32.0022					D09	SYBR		Unkn		25.1667
F10	SYBR		Unkn		31.4514					E09	SYBR		Unkn		29.3879
G10	SYBR		Unkn		31.9203					F09	SYBR		Unkn		32.609
H10	SYBR		Unkn		31.7151					G09	SYBR		Unkn		33.4406
E11	SYBR		Unkn		31.231					H09	SYBR		Unkn		32.521
F11	SYBR		Unkn		31.2271					A10	SYBR		Unkn		33.7722
K (expression) = Treshold gene/Treshold control
	K =	3.45
Ct is simmilar to Cq
		Tp53 - target	ACTB - reference
	24h incubation
				dCt	ddCt	fold diff in expression
	control	27.1786	27.1095	0.0690933	0	1
	sorbitol	31.9942	26.3398	5.65437	5.58528	0.0208287
Medium + DMSO as a control	chlorpromazine	32.1163	25.8044	6.31185	6.24276	0.0132051
	fluphenazine	32.0022	25.1667	6.83542	6.76632	0.00918614
	thioridazine	31.4514	29.3879	2.06353	1.99444	0.250966
	chlorpromazine+INR	31.9203	32.609	-0.688737	-0.75783	1.69095
	fluphenazine +INR	31.7151	33.4406	-1.7255	-1.7946	3.46918
	thioridazine + INR	31.231	32.521	-1.28996	-1.35905	2.56517
	INR	31.2271	33.7722	-2.54512	-2.61421	6.12289
		Tp53 - target	ACTB - reference
	24h incubation
				dCt	ddCt	fold diff in expression
	control	27.1786	27.1095	0.0690933
	sorbitol	31.9942	26.3398	5.65437
drug as a control	chlorpromazine	32.1163	25.8044	6.31185	0	1
	fluphenazine	32.0022	25.1667	6.83542	0	1
	thioridazine	31.4514	29.3879	2.06353	0	1
	chlorpromazine+INR	31.9203	32.609	-0.688737	-7.00059	128.052
	fluphenazine +INR	31.7151	33.4406	-1.7255	-8.56092	377.654
	thioridazine + INR	31.231	32.521	-1.28996	-3.35349	10.2212
	INR	31.2271	33.7722	-2.54512	-2.61421	6.12289
		Tp53 - target	ACTB - reference
	24h incubation
				dCt	ddCt	fold diff in expression
	control	27.1786	27.1095	0.0690933
	sorbitol	31.9942	26.3398	5.65437
INR as a control	chlorpromazine	32.1163	25.8044	6.31185
	fluphenazine	32.0022	25.1667	6.83542
	thioridazine	31.4514	29.3879	2.06353
	chlorpromazine+INR	31.9203	32.609	-0.688737	1.85638	0.276168
	fluphenazine +INR	31.7151	33.4406	-1.7255	0.819617	0.566592
	thioridazine + INR	31.231	32.521	-1.28996	1.25516	0.418948
	INR	31.2271	33.7722	-2.54512	0	1

## Sheet: summary 24h
			BAX vs ACTB						TP53 vs ACTB
		I	II	III	mean	SD		I	II	III	mean	SD
	24h incubation
	control	1	1	1	1	0		1	1	1	1	0
	sorbitol	1.31012	1.36496	1.25431	1.3098	0.0553257		0.0272755	0.0320204	0.0208287	0.0267082	0.00561738
Medium + DMSO as a control	chlorpromazine	0.418755	0.61726	0.229517	0.421844	0.19389		0.0313882	0.0474747	0.0132051	0.0306893	0.0171454
	fluphenazine	0.393902	0.0842594	0.692322	0.390161	0.304049		0.0346077	0.0517654	0.00918614	0.0318531	0.0214229
	thioridazine	0.375128	0.269821	0.496443	0.380464	0.113405		0.166819	0.324895	0.250966	0.24756	0.0790933
	chlorpromazine+INR	2.49143	2.83516	1.72211	2.34957	0.569927		1.15614	2.22163	1.69095	1.68957	0.532743
	fluphenazine +INR	3.3521	3.80631	2.90247	3.35363	0.451925		2.36131	4.5689	3.46918	3.46646	1.1038
	thioridazine + INR	2.20369	3.93694	0.456752	2.19913	1.7401		1.72599	3.40248	2.56517	2.56455	0.838244
	INR	5.96271	10.1535	1.75826	5.95814	4.1976		4.10004	8.1419	6.12289	6.12161	2.02093
	24h incubation
	chlorpromazine	1	1	1	1	0		1	1	1	1	0
drug as a control	fluphenazine	1	1	1	1	0		1	1	1	1	0
	thioridazine	1	1	1	1	0		1	1	1	1	0
	chlorpromazine+INR	5.94961	4.59314	7.50317	6.0153	1.45612		36.8336	46.796	41.81	41.8132	4.98119
	fluphenazine +INR	8.50997	6.35	4.19237	6.35078	2.1588		68.2307	88.2616	78.25	78.2474	10.0155
	thioridazine + INR	5.87449	3.4	0.920049	3.39818	2.47722		10.3465	10.4725	10.2212	10.3468	0.12567
	24h incubation
	chlorpromazine+INR	0.417835	0.272863	0.979437	0.556712	0.373198		0.281983	0.272863	0.276168	0.277005	0.00461714
INR as a control	fluphenazine +INR	0.562177	0.561158	1.65076	0.924698	0.628788		0.575923	0.561158	0.566592	0.567891	0.00746734
	thioridazine + INR	0.369578	0.417898	0.259775	0.349084	0.0810293		0.42097	0.417898	0.418948	0.419272	0.00156144
	INR	1	1	1	1	0		1	1	1	1	0
